# Supplementary material for: Cleavage Factor I Links Transcription Termination to DNA Damage Response and Genome Integrity Maintenance in Saccharomyces cerevisiae
Source: PLoS Genet. 2014 Mar 6;10(3):e1004203. doi: 10.1371/journal.pgen.1004203 (PMC3945788; doi:10.1371/journal.pgen.1004203)
Supplement: Table S1 — List of genes with altered expression levels in rna14-1 and rna15-1 mutants. (XLSX) [file pgen.1004203.s009.xlsx]

## Sheet: A. rna14-1
A. Down- and up-regulated genes in the rna14-1 mutant
ORF	Gene	Linear Fold Change	Increase/Decrease
YDL037C	BSC1	30.6317	Decrease
YJR147W	HMS2	25.9694	Decrease
YMR013W-A	---	15.5546	Decrease
YHR032W	---	12.1825	Decrease
YNR060W	FRE4	11.7041	Decrease
YNR067C	DSE4	10.0042	Decrease
YNL168C	FMP41	8.44137	Decrease
YOL059W	GPD2	8.34701	Decrease
YJR031C	GEA1	7.66455	Decrease
YDR093W	DNF2	7.1054	Decrease
YGR041W	BUD9	6.91671	Decrease
YJL078C	PRY3	6.8415	Decrease
YOL141W	PPM2	6.47136	Decrease
YPL040C	ISM1	6.39005	Decrease
YER089C	PTC2	6.33488	Decrease
YOR336W	KRE5	6.32087	Decrease
YOR083W	WHI5	6.0827	Decrease
YOL014W	---	5.75749	Decrease
YPR114W	---	5.62303	Decrease
YDL227C	HO	5.52157	Decrease
YER105C	NUP157	5.48648	Decrease
YDR221W	GTB1	5.47356	Decrease
YNL062C	GCD10	5.45439	Decrease
YMR008C	PLB1	5.39449	Decrease
YML101C	CUE4	5.33651	Decrease
YKL069W	---	4.91404	Decrease
YPL014W	---	4.89456	Decrease
YMR138W	CIN4	4.83656	Decrease
YDR420W	HKR1	4.83388	Decrease
YEL066W	HPA3	4.82121	Decrease
YGR281W	YOR1	4.78877	Decrease
YOR140W	SFL1	4.75434	Decrease
YLR440C	SEC39	4.72083	Decrease
YDL038C	---	4.65556	Decrease
YJR131W	MNS1	4.54891	Decrease
YMR212C	EFR3	4.54495	Decrease
YKL183W	LOT5	4.52531	Decrease
YHR094C	HXT1	4.51394	Decrease
YGR014W	MSB2	4.47081	Decrease
YLR047C	FRE8	4.45825	Decrease
YDL036C	PUS9	4.45473	Decrease
YPL016W	SWI1	4.43367	Decrease
YGL063W	PUS2	4.37915	Decrease
YBR205W	KTR3	4.27801	Decrease
YOR081C	TGL5	4.24249	Decrease
YBR220C	---	4.22629	Decrease
YOR153W	PDR5	4.21938	Decrease
YPL190C	NAB3	4.1899	Decrease
YLR413W	---	4.18474	Decrease
YBR243C	ALG7	4.17865	Decrease
YOR377W	ATF1	4.15869	Decrease
YGL197W	MDS3	4.15751	Decrease
YGL028C	SCW11	4.14108	Decrease
YHR041C	SRB2	4.08865	Decrease
YGL083W	SCY1	4.08774	Decrease
YOR320C	GNT1	4.08056	Decrease
YHR076W	PTC7	4.07516	Decrease
YPL109C	---	4.05014	Decrease
YPL274W	SAM3	4.0501	Decrease
YPL082C	MOT1	4.04956	Decrease
YJL127C	SPT10	4.04451	Decrease
YLR045C	STU2	4.04049	Decrease
YMR168C	CEP3	4.03427	Decrease
YKL068W	NUP100	4.02171	Decrease
YJL019W	MPS3	4.00822	Decrease
YPL083C	SEN54	3.96785	Decrease
YER140W	---	3.95151	Decrease
YOR035C	SHE4	3.94648	Decrease
YDR144C	MKC7	3.92297	Decrease
YNL139C	THO2	3.92227	Decrease
YHR099W	TRA1	3.91486	Decrease
YLR450W	HMG2	3.88717	Decrease
YML013W	UBX2	3.8789	Decrease
YIL016W	SNL1	3.8425	Decrease
YBR133C	HSL7	3.81123	Decrease
YDL018C	ERP3	3.78356	Decrease
YPL075W	GCR1	3.7804	Decrease
YOR301W	RAX1	3.77572	Decrease
YKL165C	MCD4	3.76661	Decrease
YHR048W	YHK8	3.74217	Decrease
YHR078W	---	3.74026	Decrease
YMR058W	FET3	3.7329	Decrease
YHR143W	DSE2	3.72031	Decrease
YKL051W	SFK1	3.71251	Decrease
YNL087W	TCB2	3.69348	Decrease
YGR203W	---	3.66362	Decrease
YOR071C	NRT1	3.6561	Decrease
YDL095W	PMT1	3.6515	Decrease
YER110C	KAP123	3.64647	Decrease
YIR035C	---	3.64376	Decrease
YNL267W	PIK1	3.63073	Decrease
YGR191W	HIP1	3.62985	Decrease
YBL005W	PDR3	3.60527	Decrease
YEL055C	POL5	3.59518	Decrease
YGR249W	MGA1	3.57977	Decrease
YBL105C	PKC1	3.5758	Decrease
YGR141W	VPS62	3.57194	Decrease
YOR179C	SYC1	3.55744	Decrease
YLR207W	HRD3	3.53975	Decrease
YER059W	PCL6	3.5375	Decrease
YKL033W	TTI1	3.52062	Decrease
YDR141C	DOP1	3.51233	Decrease
YNL280C	ERG24	3.51116	Decrease
YHR201C	PPX1	3.48334	Decrease
YOR243C	PUS7	3.46408	Decrease
YNL066W	SUN4	3.46281	Decrease
YLR426W	---	3.45349	Decrease
YCR068W	ATG15	3.44281	Decrease
YMR102C	---	3.43435	Decrease
YOR191W	ULS1	3.43366	Decrease
YMR088C	VBA1	3.43145	Decrease
YHR013C	ARD1	3.42086	Decrease
YNL327W	EGT2	3.41593	Decrease
YPL133C	RDS2	3.41129	Decrease
YJR143C	PMT4	3.39886	Decrease
YOR049C	RSB1	3.39386	Decrease
YML029W	USA1	3.38803	Decrease
YMR198W	CIK1	3.38678	Decrease
YOR373W	NUD1	3.36651	Decrease
YER153C	PET122	3.3629	Decrease
YPL101W	ELP4	3.35531	Decrease
YGL143C	MRF1	3.3085	Decrease
YIR023W	DAL81	3.2986	Decrease
YDR011W	SNQ2	3.27159	Decrease
YLL006W	MMM1	3.25469	Decrease
YDR279W	RNH202	3.25293	Decrease
YPL018W	CTF19	3.24812	Decrease
YBR219C	---	3.24232	Decrease
YDR409W	SIZ1	3.24047	Decrease
YER114C	BOI2	3.22852	Decrease
YJL107C	---	3.22713	Decrease
YBL018C	POP8	3.22505	Decrease
YLR361C	DCR2	3.21783	Decrease
YML021C	UNG1	3.21748	Decrease
YDR422C	SIP1	3.21497	Decrease
YER060W	FCY21	3.1952	Decrease
YER166W	DNF1	3.18257	Decrease
YBL063W	KIP1	3.18017	Decrease
YGL131C	SNT2	3.17978	Decrease
YLR099W-A	---	3.15235	Decrease
YDR119W	VBA4	3.14921	Decrease
YOR034C	AKR2	3.14705	Decrease
YDR034C	LYS14	3.1442	Decrease
YJR132W	NMD5	3.13597	Decrease
YOR204W	DED1	3.11759	Decrease
YJL121C	RPE1	3.11636	Decrease
YPL076W	GPI2	3.11622	Decrease
YIR006C	PAN1	3.11366	Decrease
YGL084C	GUP1	3.10784	Decrease
YDR264C	AKR1	3.0652	Decrease
YLR347C	KAP95	3.04583	Decrease
YLR088W	GAA1	3.04493	Decrease
YLR306W	UBC12	3.04492	Decrease
YBR229C	ROT2	3.03274	Decrease
YPR062W	FCY1	3.02376	Decrease
YDL138W	RGT2	3.01865	Decrease
YNL310C	ZIM17	3.00793	Decrease
YPR176C	BET2	3.00518	Decrease
YMR129W	POM152	2.99961	Decrease
YLL018C	DPS1	2.99405	Decrease
YOR098C	NUP1	2.991	Decrease
YPR013C	---	2.98945	Decrease
YKL008C	LAC1	2.97909	Decrease
YDR414C	ERD1	2.94252	Decrease
YNL095C	---	2.94078	Decrease
YLR285W	NNT1	2.93664	Decrease
YEL042W	GDA1	2.92751	Decrease
YGR200C	ELP2	2.92438	Decrease
YDR243C	PRP28	2.91029	Decrease
YGL022W	STT3	2.90306	Decrease
YBR187W	GDT1	2.89917	Decrease
YJL212C	OPT1	2.88822	Decrease
YML022W	APT1	2.88507	Decrease
YNL091W	NST1	2.88008	Decrease
YLR087C	CSF1	2.87818	Decrease
YOR323C	PRO2	2.87742	Decrease
YHR110W	ERP5	2.84689	Decrease
YHR079C	IRE1	2.84469	Decrease
YKL198C	PTK1	2.84437	Decrease
YHR128W	FUR1	2.83492	Decrease
YKL096W	CWP1	2.82127	Decrease
YAL058W	CNE1	2.82028	Decrease
YNL278W	CAF120	2.81278	Decrease
YMR038C	CCS1	2.80734	Decrease
YIL020C	HIS6	2.80127	Decrease
YEL076C	YRF1-1 /// YRF1-2 /// YRF1-3 /// YRF1-4 /// YRF1-5 /// YRF1-6 /// YRF1-7	2.79188	Decrease
YPR147C	---	2.7911	Decrease
YBL002W	HTB2	2.78585	Decrease
YHR086W	NAM8	2.77729	Decrease
YGL173C	KEM1	2.77273	Decrease
YIR036C	IRC24	2.77175	Decrease
YHR123W	EPT1	2.76336	Decrease
YER176W	ECM32	2.73856	Decrease
YOR149C	SMP3	2.73441	Decrease
YCR037C	PHO87	2.73345	Decrease
YOR370C	MRS6	2.73241	Decrease
YHR149C	SKG6	2.72412	Decrease
YMR199W	CLN1	2.72168	Decrease
YJR021C	REC107	2.69611	Decrease
YLR021W	IRC25	2.696	Decrease
YPL032C	SVL3	2.69078	Decrease
YKL127W	PGM1	2.69072	Decrease
YJR106W	ECM27	2.69001	Decrease
YJL187C	SWE1	2.67789	Decrease
YHR100C	GEP4	2.67781	Decrease
YGR128C	UTP8	2.67207	Decrease
YDR428C	BNA7	2.66349	Decrease
YDR415C	---	2.66162	Decrease
YIL154C	IMP2'	2.6565	Decrease
YBR235W	---	2.65532	Decrease
YOR236W	DFR1	2.65312	Decrease
YPR164W	MMS1	2.64682	Decrease
YER007C-A	TMA20	2.64194	Decrease
YJL051W	IRC8	2.63973	Decrease
YHR163W	SOL3	2.63947	Decrease
YDR132C	---	2.63306	Decrease
YML106W	URA5	2.63218	Decrease
YDR352W	---	2.63201	Decrease
YOR034C-A	---	2.62616	Decrease
YMR160W	---	2.61647	Decrease
YGL251C	HFM1	2.61327	Decrease
YLL031C	GPI13	2.61062	Decrease
YBR255C-A	---	2.60897	Decrease
YPR119W	CLB2	2.60247	Decrease
YNL151C	RPC31	2.60116	Decrease
YPR063C	---	2.59885	Decrease
YJL083W	TAX4	2.59023	Decrease
YLR083C	EMP70	2.58919	Decrease
YLR128W	DCN1	2.58483	Decrease
YMR267W	PPA2	2.57847	Decrease
YJL196C	ELO1	2.56691	Decrease
YDL241W	---	2.55729	Decrease
YOL003C	PFA4	2.54989	Decrease
YBL112C	YRF1-1 /// YRF1-2 /// YRF1-3 /// YRF1-4 /// YRF1-5 /// YRF1-6 /// YRF1-7 /// YRF1-8	2.54727	Decrease
YGR015C	---	2.5469	Decrease
YLR036C	---	2.54608	Decrease
YPR104C	FHL1	2.54299	Decrease
YHL011C	PRS3	2.53231	Decrease
YCR081W	SRB8	2.52905	Decrease
YLR401C	DUS3	2.52487	Decrease
YOR091W	TMA46	2.52151	Decrease
YGL039W	---	2.51169	Decrease
YDR205W	MSC2	2.50612	Decrease
YMR019W	STB4	2.50603	Decrease
YER164W	CHD1	2.50585	Decrease
YMR070W	MOT3	2.5052	Decrease
YMR153W	NUP53	2.49978	Decrease
YCL002C	---	2.49948	Decrease
YMR273C	ZDS1	2.49938	Decrease
YMR167W	MLH1	2.49887	Decrease
YBR194W	AIM4	2.49869	Decrease
YML067C	ERV41	2.4978	Decrease
YBR085W	AAC3	2.49453	Decrease
YGL126W	SCS3	2.49011	Decrease
YNL148C	ALF1	2.48905	Decrease
YAL033W	POP5	2.48853	Decrease
YBR069C	TAT1	2.48819	Decrease
YER011W	TIR1	2.48583	Decrease
YMR319C	FET4	2.46801	Decrease
YLR403W	SFP1	2.45687	Decrease
YKL128C	PMU1	2.44725	Decrease
YBR261C	TAE1	2.44174	Decrease
YKR054C	DYN1	2.43773	Decrease
YPL263C	KEL3	2.43105	Decrease
YHR109W	CTM1	2.42596	Decrease
YGR221C	TOS2	2.42576	Decrease
YGR240C	PFK1	2.42004	Decrease
YHR131C	---	2.41765	Decrease
YAR002C-A	ERP1	2.41687	Decrease
YLR059C	REX2	2.41602	Decrease
YDL160C-A	---	2.41466	Decrease
YJL097W	PHS1	2.40185	Decrease
YLR179C	---	2.39731	Decrease
YDL003W	MCD1	2.38993	Decrease
YJL127C-B	---	2.38696	Decrease
YGL065C	ALG2	2.38678	Decrease
YBL011W	SCT1	2.38399	Decrease
YMR080C	NAM7	2.38166	Decrease
YNL262W	POL2	2.3787	Decrease
YDL033C	SLM3	2.37665	Decrease
YOR156C	NFI1	2.37396	Decrease
YOR095C	RKI1	2.37227	Decrease
YKR079C	TRZ1	2.37013	Decrease
YBR049C	REB1	2.3654	Decrease
YMR162C	DNF3	2.36455	Decrease
YDL112W	TRM3	2.35702	Decrease
YGL004C	RPN14	2.35594	Decrease
YAL040C	CLN3	2.35545	Decrease
YAL023C	PMT2	2.3386	Decrease
YOR112W	CEX1	2.3364	Decrease
YOR212W	STE4	2.32942	Decrease
YGR035C	---	2.3282	Decrease
YCR067C	SED4	2.3268	Decrease
YKR044W	UIP5	2.32578	Decrease
YDR482C	CWC21	2.32211	Decrease
YLR404W	FLD1	2.32195	Decrease
YOR118W	RTC5	2.32119	Decrease
YNL271C	BNI1	2.3196	Decrease
YCL018W	LEU2	2.31689	Decrease
YBL066C	SEF1	2.31676	Decrease
YHR045W	---	2.31567	Decrease
YLR034C	SMF3	2.31561	Decrease
YHR083W	SAM35	2.31532	Decrease
YOL111C	MDY2	2.31225	Decrease
YLL048C	YBT1	2.31061	Decrease
YBR198C	TAF5	2.30771	Decrease
YDR084C	TVP23	2.30658	Decrease
YPR058W	YMC1	2.3046	Decrease
YER023W	PRO3	2.30373	Decrease
YNL127W	FAR11	2.30045	Decrease
YMR231W	PEP5	2.29924	Decrease
YAL029C	MYO4	2.29604	Decrease
YOR060C	---	2.29011	Decrease
YLR397C	AFG2	2.28854	Decrease
YOL098C	---	2.28298	Decrease
YGR091W	PRP31	2.28103	Decrease
YML072C	TCB3	2.28044	Decrease
YGR017W	---	2.28013	Decrease
YOR002W	ALG6	2.27204	Decrease
YBR223C	TDP1	2.26972	Decrease
YIL119C	RPI1	2.26722	Decrease
YML035C	AMD1	2.26686	Decrease
YBR158W	AMN1	2.266	Decrease
YIL043C	CBR1	2.26515	Decrease
YLR115W	CFT2	2.26494	Decrease
YPL149W	ATG5	2.26456	Decrease
YMR029C	FAR8	2.26413	Decrease
YCL057C-A	---	2.26401	Decrease
YJL198W	PHO90	2.26381	Decrease
YGR162W	TIF4631	2.26363	Decrease
YDR439W	LRS4	2.25844	Decrease
YBL005W-A	---	2.25776	Decrease
YPR182W	SMX3	2.25528	Decrease
YGL226C-A	OST5	2.25293	Decrease
YLR342W	FKS1	2.24955	Decrease
YDR179W-A	---	2.24693	Decrease
YAL021C	CCR4	2.24251	Decrease
YDL198C	GGC1	2.24162	Decrease
YDR502C	SAM2	2.23917	Decrease
YDR517W	GRH1	2.23376	Decrease
YGR134W	CAF130	2.23049	Decrease
YOR033C	EXO1	2.23007	Decrease
YPR124W	CTR1	2.22978	Decrease
YBR197C	---	2.22841	Decrease
YLR452C	SST2	2.22759	Decrease
YGR199W	PMT6	2.22006	Decrease
YGL257C	MNT2	2.21668	Decrease
YML125C	PGA3	2.21357	Decrease
YPL056C	---	2.21247	Decrease
YLR002C	NOC3	2.20917	Decrease
YOR307C	SLY41	2.20762	Decrease
YKL014C	URB1	2.20542	Decrease
YLR272C	YCS4	2.20407	Decrease
YDR130C	FIN1	2.20231	Decrease
YGR227W	DIE2	2.20158	Decrease
YMR205C	PFK2	2.19883	Decrease
YDR478W	SNM1	2.19874	Decrease
YOR144C	ELG1	2.19275	Decrease
YDR469W	SDC1	2.19168	Decrease
YGR098C	ESP1	2.19146	Decrease
YNL045W	LAP2	2.18314	Decrease
YNL056W	OCA2	2.18128	Decrease
YDL195W	SEC31	2.1784	Decrease
YPR070W	MED1	2.17692	Decrease
YPR162C	ORC4	2.17336	Decrease
YGR241C	YAP1802	2.17333	Decrease
YOL081W	IRA2	2.17293	Decrease
YFR045W	---	2.17196	Decrease
YPR128C	ANT1	2.17068	Decrease
YDR261C	EXG2	2.17045	Decrease
YLR344W	RPL26A	2.17037	Decrease
YCL045C	EMC1	2.16957	Decrease
YOR188W	MSB1	2.16702	Decrease
YDL039C	PRM7	2.16336	Decrease
YDR498C	SEC20	2.1574	Decrease
YLL051C	FRE6	2.15679	Decrease
YDL140C	RPO21	2.15183	Decrease
YNL169C	PSD1	2.14962	Decrease
YGR172C	YIP1	2.14861	Decrease
YJR017C	ESS1	2.14394	Decrease
YEL001C	IRC22	2.14347	Decrease
YHL007C	STE20	2.14335	Decrease
YPL183C	RTT10	2.14214	Decrease
YGR116W	SPT6	2.14205	Decrease
YMR178W	---	2.14182	Decrease
YBR112C	CYC8	2.13896	Decrease
YMR264W	CUE1	2.13855	Decrease
YPL015C	HST2	2.13722	Decrease
YJL080C	SCP160	2.13711	Decrease
YPL031C	PHO85	2.13443	Decrease
YBL006C	LDB7	2.13367	Decrease
YDR170C	SEC7	2.1323	Decrease
YNL283C	WSC2	2.13179	Decrease
YGL047W	ALG13	2.13113	Decrease
YGR156W	PTI1	2.12799	Decrease
YBL091C	MAP2	2.12508	Decrease
YPR183W	DPM1	2.11944	Decrease
YOL151W	GRE2	2.11932	Decrease
YDR124W	---	2.11879	Decrease
YDR128W	MTC5	2.11609	Decrease
YOR066W	MSA1	2.11593	Decrease
YDR538W	PAD1	2.11517	Decrease
YAL042W	ERV46	2.11007	Decrease
YAL048C	GEM1	2.10966	Decrease
YOR051C	---	2.10591	Decrease
YOR321W	PMT3	2.10369	Decrease
YDL063C	---	2.10233	Decrease
YPR157W	---	2.1006	Decrease
YJL046W	AIM22	2.09962	Decrease
YER155C	BEM2	2.09633	Decrease
YDR432W	NPL3	2.0942	Decrease
YEL032W	MCM3	2.0922	Decrease
YPR051W	MAK3	2.09202	Decrease
YPL176C	TRE1	2.09155	Decrease
YGR090W	UTP22	2.09122	Decrease
YJR124C	---	2.08753	Decrease
YDR410C	STE14	2.08331	Decrease
YNL291C	MID1	2.07967	Decrease
YDL240W	LRG1	2.07861	Decrease
YOL097C	WRS1	2.07679	Decrease
YIL034C	CAP2	2.07456	Decrease
YHR031C	RRM3	2.07386	Decrease
YML082W	---	2.07173	Decrease
YPR010C	RPA135	2.07085	Decrease
YFL017C	GNA1	2.06992	Decrease
YOR219C	STE13	2.06901	Decrease
YPL126W	NAN1	2.06813	Decrease
YIR022W	SEC11	2.06602	Decrease
YGR068C	ART5	2.06557	Decrease
YLR454W	FMP27	2.05449	Decrease
YMR119W	ASI1	2.05361	Decrease
YOR056C	NOB1	2.05318	Decrease
YKL160W	ELF1	2.05182	Decrease
YDL019C	OSH2	2.04969	Decrease
YJR014W	TMA22	2.04871	Decrease
YDR014W	RAD61	2.04811	Decrease
YGR178C	PBP1	2.04801	Decrease
YOR080W	DIA2	2.04517	Decrease
YHR165C	PRP8	2.04492	Decrease
YOR110W	TFC7	2.04209	Decrease
YML075C	HMG1	2.04168	Decrease
YGR096W	TPC1	2.04166	Decrease
YDR292C	SRP101	2.04127	Decrease
YKL054C	DEF1	2.04094	Decrease
YOR038C	HIR2	2.03739	Decrease
YIL092W	---	2.03687	Decrease
YBR238C	---	2.03376	Decrease
YBL004W	UTP20	2.0306	Decrease
YKR088C	TVP38	2.02775	Decrease
YOL152W	FRE7	2.02621	Decrease
YJR051W	OSM1	2.02513	Decrease
YAL024C	LTE1	2.02459	Decrease
YGR100W	MDR1	2.02438	Decrease
YGR213C	RTA1	2.02235	Decrease
YLR459W	GAB1	2.02029	Decrease
YCL050C	APA1	2.01872	Decrease
YPL103C	FMP30	2.01703	Decrease
YMR313C	TGL3	2.01682	Decrease
YDR126W	SWF1	2.0163	Decrease
YEL031W	SPF1	2.01587	Decrease
YOR264W	DSE3	2.01587	Decrease
YMR049C	ERB1	2.0158	Decrease
YLR351C	NIT3	2.01557	Decrease
YLR157W-C	---	2.01507	Decrease
YBR015C	MNN2	2.011	Decrease
YML036W	CGI121	2.0099	Decrease
YLR073C	RFU1	2.00989	Decrease
YBR060C	ORC2	2.00938	Decrease
YJL210W	PEX2	2.00816	Decrease
YDR268W	MSW1	2.00778	Decrease
YKL161C	---	2.00768	Decrease
YGL225W	VRG4	2.00629	Decrease
YPL130W	SPO19	38.8107	Increase
YPL054W	LEE1	37.9627	Increase
YBR285W	---	37.1227	Increase
YLL046C	RNP1	36.9202	Increase
YGR109W-A	---	32.6914	Increase
YBR284W	---	32.2355	Increase
YLR307C-A	---	27.4959	Increase
YGR236C	SPG1	27.042	Increase
YIL160C	POT1	25.8566	Increase
YHL022C	SPO11	25.2173	Increase
YGL032C	AGA2	22.6394	Increase
YMR107W	SPG4	22.0438	Increase
YGR059W	SPR3	21.7912	Increase
YLR412C-A	---	21.3196	Increase
YDR461W	MFA1	20.6944	Increase
YIL101C	XBP1	17.7817	Increase
YDR042C	---	16.4234	Increase
YAL037W	---	15.993	Increase
YAL037C-A	---	15.1201	Increase
YHL024W	RIM4	14.4727	Increase
YOL052C-A	DDR2	13.8956	Increase
YLR312C	---	13.7118	Increase
YDL114W	---	13.6645	Increase
YLL057C	JLP1	13.1722	Increase
YPR151C	SUE1	12.6475	Increase
YHR157W	REC104	12.564	Increase
YGL194C	HOS2	12.4112	Increase
YBL078C	ATG8	12.3157	Increase
YFR032C	RRT5	12.0335	Increase
YLR327C	TMA10	11.8507	Increase
YDL223C	HBT1	11.8506	Increase
YFR023W	PES4	11.7436	Increase
YBR119W	MUD1	11.6416	Increase
YLR329W	REC102	11.3538	Increase
YCR014C	POL4	11.098	Increase
YEL039C	CYC7	10.808	Increase
YBL043W	ECM13	10.3552	Increase
YOR185C	GSP2	10.1328	Increase
YIL155C	GUT2	9.87352	Increase
YMR101C	SRT1	9.81392	Increase
YKL086W	SRX1	8.93804	Increase
YFL030W	AGX1	8.93303	Increase
YBR085C-A	---	8.7244	Increase
YMR322C	HSP32 /// HSP33 /// SNO4	8.71711	Increase
YKL093W	MBR1	8.65682	Increase
YLR267W	BOP2	8.61491	Increase
YEL070W	DSF1	8.56642	Increase
YNR064C	---	7.99682	Increase
YGL156W	AMS1	7.93414	Increase
YML054C	CYB2	7.85326	Increase
YHR096C	HXT5	7.60027	Increase
YOR242C	SSP2	7.58125	Increase
YER096W	SHC1	7.56958	Increase
YGR043C	NQM1	7.52132	Increase
YMR191W	SPG5	7.51896	Increase
YML128C	MSC1	7.36437	Increase
YBR147W	RTC2	7.25298	Increase
YCR104W	PAU15 /// PAU16 /// PAU21 /// PAU22 /// PAU3	7.23216	Increase
YNL036W	NCE103	7.21476	Increase
YPL272C	---	7.16297	Increase
YNR062C	---	7.10788	Increase
YJR078W	BNA2	7.0677	Increase
YLR307W	CDA1	7.06475	Increase
YLR142W	PUT1	6.94668	Increase
YBR132C	AGP2	6.84143	Increase
YOR394W	PAU21 /// PAU22	6.7505	Increase
YEL061C	CIN8	6.69644	Increase
YGR243W	FMP43	6.62528	Increase
YLR438W	CAR2	6.58877	Increase
YFL014W	HSP12	6.5301	Increase
YLR151C	PCD1	6.50469	Increase
YLR080W	EMP46	6.45446	Increase
YOL162W	---	6.3628	Increase
YMR041C	ARA2	6.35167	Increase
YGR161C	RTS3	6.35038	Increase
YFR026C	ULI1	6.32314	Increase
YGL158W	RCK1	6.20685	Increase
YBR071W	---	6.20631	Increase
YBR050C	REG2	6.19298	Increase
YOL154W	ZPS1	6.18794	Increase
YFL033C	RIM15	6.15813	Increase
YDR179C	CSN9	6.12427	Increase
YDL199C	---	6.12164	Increase
YDR182W-A	---	6.09879	Increase
YBR301W	DAN3	6.07456	Increase
YLR174W	IDP2	6.02383	Increase
YGL015C	---	6.01799	Increase
YNR007C	ATG3	5.97006	Increase
YDL169C	UGX2	5.931	Increase
YDL244W	THI11 /// THI12 /// THI13 /// THI5	5.90992	Increase
YOL163W	---	5.88744	Increase
YPL192C	PRM3	5.88285	Increase
YJL170C	ASG7	5.85439	Increase
YIL099W	SGA1	5.82604	Increase
YDL110C	TMA17	5.66295	Increase
YLR423C	ATG17	5.62359	Increase
YBR148W	YSW1	5.58087	Increase
YLR149C	---	5.56807	Increase
YOR178C	GAC1	5.55532	Increase
YOL055C	THI20	5.526	Increase
YPL171C	OYE3	5.48277	Increase
YJL077C	ICS3	5.42679	Increase
YDR515W	SLF1	5.42471	Increase
YBR169C	SSE2	5.41397	Increase
YJL133C-A	---	5.39111	Increase
YBL049W	MOH1	5.38811	Increase
YGL222C	EDC1	5.38344	Increase
YDR216W	ADR1	5.32195	Increase
YIL107C	PFK26	5.32056	Increase
YBR294W	SUL1	5.28027	Increase
YDR380W	ARO10	5.24911	Increase
YBL064C	PRX1	5.23403	Increase
YPL186C	UIP4	5.16099	Increase
YER101C	AST2	5.13782	Increase
YML047C	PRM6	5.11647	Increase
YKR034W	DAL80	5.10048	Increase
YLR345W	---	5.05858	Increase
YMR120C	ADE17	5.03014	Increase
YIL024C	---	4.99886	Increase
YDR379C-A	---	4.9635	Increase
YOR374W	ALD4	4.95447	Increase
YNR002C	ATO2	4.9171	Increase
YMR096W	SNZ1	4.91019	Increase
YDL204W	RTN2	4.88815	Increase
YLR178C	TFS1	4.87946	Increase
YBR250W	SPO23	4.85813	Increase
YBR006W	UGA2	4.84504	Increase
YDL020C	RPN4	4.78683	Increase
YLR031W	---	4.75251	Increase
YKR011C	---	4.69685	Increase
YGR205W	---	4.67831	Increase
YHR139C	SPS100	4.67129	Increase
YBR214W	SDS24	4.6704	Increase
YDR403W	DIT1	4.64599	Increase
YHL021C	AIM17	4.63411	Increase
YML131W	---	4.62177	Increase
YDR079W	PET100	4.59248	Increase
YDR019C	GCV1	4.5887	Increase
YDR342C	HXT6 /// HXT7	4.55834	Increase
YLR460C	---	4.55814	Increase
YJL037W	IRC18	4.55508	Increase
YIR034C	LYS1	4.5504	Increase
YLR193C	UPS1	4.54379	Increase
YBR297W	MAL33	4.54082	Increase
YJL153C	INO1	4.51507	Increase
YFR015C	GSY1	4.49827	Increase
YFL059W	SNZ2 /// SNZ3	4.48806	Increase
YHR184W	SSP1	4.48361	Increase
YLL041C	SDH2	4.47556	Increase
YGR109W-B	---	4.46336	Increase
YHR138C	---	4.45948	Increase
YJL103C	GSM1	4.45477	Increase
YHR054C	RSC30	4.44807	Increase
YMR317W	---	4.4441	Increase
YPR001W	CIT3	4.42984	Increase
YER081W	SER3	4.42508	Increase
YDR523C	SPS1	4.42024	Increase
YDL222C	FMP45	4.39136	Increase
YIL143C	SSL2	4.33835	Increase
YPL111W	CAR1	4.33632	Increase
YKL217W	JEN1	4.33165	Increase
YIL146C	ATG32	4.32387	Increase
YLL019C	KNS1	4.32218	Increase
YKL055C	OAR1	4.31784	Increase
YEL060C	PRB1	4.31063	Increase
YLR205C	HMX1	4.29991	Increase
YDR277C	MTH1	4.26672	Increase
YNL155W	---	4.25885	Increase
YDR059C	UBC5	4.24778	Increase
YDR386W	MUS81	4.24464	Increase
YOR338W	---	4.22902	Increase
YLR466C-B	---	4.22724	Increase
YMR169C	ALD3	4.22333	Increase
YGR052W	FMP48	4.22316	Increase
YBR138C	---	4.21725	Increase
YER106W	MAM1	4.2038	Increase
YER004W	FMP52	4.19349	Increase
YMR095C	SNO1	4.19233	Increase
YGR146C	---	4.19066	Increase
YDR034W-B	---	4.17492	Increase
YCR020C	PET18	4.14004	Increase
YOR177C	MPC54	4.13286	Increase
YPR030W	CSR2	4.13236	Increase
YGL180W	ATG1	4.1224	Increase
YPR002W	PDH1	4.11983	Increase
YKL162C	---	4.11725	Increase
YCR105W	ADH7	4.10863	Increase
YAL054C	ACS1	4.10404	Increase
YAR020C	PAU7	4.08284	Increase
YBR212W	NGR1	4.07514	Increase
YKL193C	SDS22	4.07036	Increase
YPR193C	HPA2	4.05614	Increase
YJR008W	---	4.04031	Increase
YDR246W-A	---	4.01397	Increase
YJL048C	UBX6	4.0116	Increase
YBR090C	---	4.00099	Increase
YDR259C	YAP6	3.9939	Increase
YHL048C-A	---	3.99168	Increase
YOL038C-A	---	3.99149	Increase
YLR431C	ATG23	3.9871	Increase
YDR054C	CDC34	3.98279	Increase
YER044C-A	MEI4	3.96823	Increase
YFL016C	MDJ1	3.9577	Increase
YIL066C	RNR3	3.94966	Increase
YNL077W	APJ1	3.94031	Increase
YPL159C	PET20	3.91755	Increase
YKL163W	PIR3	3.91238	Increase
YDR258C	HSP78	3.90879	Increase
YLR107W	REX3	3.89918	Increase
YJL089W	SIP4	3.85406	Increase
YFL020C	PAU5	3.84248	Increase
YFL056C	AAD6	3.82771	Increase
YOL126C	MDH2	3.81305	Increase
YBL075C	SSA3	3.79804	Increase
YMR030W	RSF1	3.78839	Increase
YKL201C	MNN4	3.759	Increase
YGR053C	---	3.7544	Increase
YFL020C	PAU5	3.75004	Increase
YGR244C	LSC2	3.74336	Increase
YKR005C	---	3.7237	Increase
YNL195C	---	3.68679	Increase
YDR043C	NRG1	3.68011	Increase
YCR098C	GIT1	3.66304	Increase
YKR101W	SIR1	3.65668	Increase
YJL036W	SNX4	3.63974	Increase
YER185W	PUG1	3.63497	Increase
YPR200C	ARR2	3.61901	Increase
YLL039C	UBI4	3.61531	Increase
YMR271C	URA10	3.61117	Increase
YKL043W	PHD1	3.6055	Increase
YLR258W	GSY2	3.59451	Increase
YKL188C	PXA2	3.57814	Increase
YOR220W	RCN2	3.57473	Increase
YDL214C	PRR2	3.56086	Increase
YPL206C	PGC1	3.56084	Increase
YJL144W	---	3.55659	Increase
YBL111C	YRF1-1 /// YRF1-2 /// YRF1-3 /// YRF1-4 /// YRF1-5 /// YRF1-6 /// YRF1-7 /// YRF1-8	3.54244	Increase
YLR225C	---	3.53969	Increase
YPL164C	MLH3	3.53291	Increase
YFL061W	DDI2 /// DDI3	3.52717	Increase
YOR020W-A	---	3.5093	Increase
YCR083W	TRX3	3.47246	Increase
YMR188C	MRPS17	3.47056	Increase
YLL010C	PSR1	3.47019	Increase
YDR350C	ATP22	3.45879	Increase
YKL187C	---	3.44794	Increase
YKR080W	MTD1	3.44733	Increase
YOR077W	RTS2	3.43516	Increase
YMR040W	YET2	3.42997	Increase
YHL016C	DUR3	3.42829	Increase
YOR328W	PDR10	3.40562	Increase
YPL247C	---	3.39307	Increase
YCL044C	MGR1	3.37767	Increase
YER142C	MAG1	3.37461	Increase
YDR018C	---	3.37453	Increase
YKR097W	PCK1	3.36508	Increase
YBR240C	THI2	3.36162	Increase
YGR088W	CTT1	3.35327	Increase
YLR392C	---	3.35265	Increase
YKL209C	STE6	3.34212	Increase
YDL027C	---	3.3364	Increase
YER079W	---	3.32774	Increase
YPR184W	GDB1	3.31998	Increase
YAL067C	SEO1	3.30349	Increase
YLR270W	DCS1	3.29866	Increase
YHR090C	YNG2	3.29261	Increase
YER039C	HVG1	3.28845	Increase
YJL079C	PRY1	3.27196	Increase
YLL052C	AQY2	3.26993	Increase
YDL021W	GPM2	3.26946	Increase
YER150W	SPI1	3.25937	Increase
YJL102W	MEF2	3.25204	Increase
YPR045C	---	3.24639	Increase
YDR082W	STN1	3.20702	Increase
YOR293C-A	---	3.18584	Increase
YKL216W	URA1	3.1761	Increase
YOL082W	ATG19	3.176	Increase
YNL014W	HEF3	3.16673	Increase
YPL233W	NSL1	3.13948	Increase
YLR251W	SYM1	3.13703	Increase
YHR209W	CRG1	3.13664	Increase
YBR047W	FMP23	3.1345	Increase
YCL038C	ATG22	3.12778	Increase
YLL063C	AYT1	3.12708	Increase
YPL107W	---	3.12614	Increase
YDL183C	---	3.12223	Increase
YMR114C	---	3.11792	Increase
YDL170W	UGA3	3.10908	Increase
YML050W	AIM32	3.08386	Increase
YGL184C	STR3	3.0785	Increase
YCR102C	---	3.04962	Increase
YLR168C	UPS2	3.04358	Increase
YLR408C	---	3.039	Increase
YBL098W	BNA4	3.03126	Increase
YOR339C	UBC11	3.02696	Increase
YGL090W	LIF1	3.00437	Increase
YMR311C	GLC8	3.00199	Increase
YKR075C	---	2.99379	Increase
YCR007C	---	2.9937	Increase
YLL055W	YCT1	2.99337	Increase
YDR068W	DOS2	2.98066	Increase
YHR008C	SOD2	2.97289	Increase
YHR137W	ARO9	2.96579	Increase
YIR028W	DAL4	2.96404	Increase
YDR145W	TAF12	2.96354	Increase
YCL064C	CHA1	2.95452	Increase
YHR075C	PPE1	2.95313	Increase
YOR152C	---	2.94681	Increase
YDL173W	---	2.93556	Increase
YOL018C	TLG2	2.92695	Increase
YOR062C	---	2.92574	Increase
YEL041W	YEF1	2.92527	Increase
YDR516C	EMI2	2.92388	Increase
YLR237W	THI7	2.92368	Increase
YGR046W	TAM41	2.92159	Increase
YDR076W	RAD55	2.91806	Increase
YKL124W	SSH4	2.91005	Increase
YMR068W	AVO2	2.90936	Increase
YLR343W	GAS2	2.90524	Increase
YER179W	DMC1	2.90453	Increase
YCR099C	---	2.89399	Increase
YCL039W	GID7	2.89022	Increase
YDL188C	PPH22	2.88817	Increase
YDR178W	SDH4	2.88055	Increase
YLR281C	---	2.87535	Increase
YLR025W	SNF7	2.86905	Increase
YNL274C	GOR1	2.86832	Increase
YIL125W	KGD1	2.86403	Increase
YOR065W	CYT1	2.85114	Increase
YNL009W	IDP3	2.84846	Increase
YOR128C	ADE2	2.84616	Increase
YIL055C	---	2.8351	Increase
YNL194C	---	2.83474	Increase
YOR173W	DCS2	2.83182	Increase
YNL103W	MET4	2.80434	Increase
YAL068C	---	2.80285	Increase
YLL053C	---	2.80245	Increase
YOL091W	SPO21	2.8006	Increase
YFR043C	IRC6	2.79623	Increase
YDL215C	GDH2	2.78984	Increase
YLR125W	---	2.78976	Increase
YPL003W	ULA1	2.78762	Increase
YGL045W	RIM8	2.7856	Increase
YPR075C	OPY2	2.77141	Increase
YLR245C	CDD1	2.76993	Increase
YBR056W-A	---	2.76802	Increase
YLR037C	DAN2	2.75847	Increase
YIR038C	GTT1	2.75673	Increase
YBL025W	RRN10	2.75673	Increase
YPR154W	PIN3	2.75661	Increase
YDL247W	MPH2 /// MPH3	2.75323	Increase
YPL188W	POS5	2.74563	Increase
YMR004W	MVP1	2.74242	Increase
YFR017C	---	2.73175	Increase
YMR136W	GAT2	2.73008	Increase
YBR182C	SMP1	2.71627	Increase
YGL164C	YRB30	2.71442	Increase
YIL097W	FYV10	2.71255	Increase
YGR237C	---	2.71062	Increase
YMR240C	CUS1	2.70863	Increase
YAL034C	FUN19	2.70778	Increase
YDL210W	UGA4	2.70243	Increase
YJR149W	---	2.69842	Increase
YAL017W	PSK1	2.69414	Increase
YOR208W	PTP2	2.6917	Increase
YJR061W	---	2.68305	Increase
YML088W	UFO1	2.68284	Increase
YKR100C	SKG1	2.68184	Increase
YMR065W	KAR5	2.68073	Increase
YDL024C	DIA3	2.67807	Increase
YMR002W	MIC17	2.66575	Increase
YKL142W	MRP8	2.66043	Increase
YIL033C	BCY1	2.65561	Increase
YLR097C	HRT3	2.64887	Increase
YDR425W	SNX41	2.63949	Increase
YBL039W-A	---	2.63266	Increase
YAL063C	FLO1 /// FLO5 /// FLO9	2.63199	Increase
YOR215C	AIM41	2.62401	Increase
YMR280C	CAT8	2.61811	Increase
YBL046W	PSY4	2.61791	Increase
YMR250W	GAD1	2.61072	Increase
YER180C-A	SLO1	2.60977	Increase
YGR258C	RAD2	2.6066	Increase
YPL258C	THI21	2.59471	Increase
YLR135W	SLX4	2.58535	Increase
YDR460W	TFB3	2.56771	Increase
YER065C	ICL1	2.55776	Increase
YNL074C	MLF3	2.55308	Increase
YPR036W-A	---	2.5528	Increase
YNL307C	MCK1	2.55223	Increase
YDL113C	ATG20	2.55035	Increase
YDR108W	GSG1	2.54559	Increase
YLR042C	---	2.54529	Increase
YIL152W	---	2.54476	Increase
YLR117C	CLF1	2.54009	Increase
YBR272C	HSM3	2.53884	Increase
YDL130W-A	STF1	2.53806	Increase
YJL057C	IKS1	2.53324	Increase
YKR029C	SET3	2.52713	Increase
YOL054W	PSH1	2.51896	Increase
YNR058W	BIO3	2.51753	Increase
YDL233W	---	2.51522	Increase
YPL191C	---	2.50886	Increase
YMR185W	---	2.50531	Increase
YAL034W-A	MTW1	2.50137	Increase
YOL083W	---	2.50121	Increase
YDR080W	VPS41	2.49988	Increase
YKR009C	FOX2	2.49787	Increase
YEL049W	PAU2	2.49702	Increase
YLR211C	---	2.49431	Increase
YPL039W	---	2.49325	Increase
YDR173C	ARG82	2.49245	Increase
YDR078C	SHU2	2.4903	Increase
YOR120W	GCY1	2.48534	Increase
YFR008W	FAR7	2.48464	Increase
YMR189W	GCV2	2.48044	Increase
YDR285W	ZIP1	2.48006	Increase
YEL072W	RMD6	2.47471	Increase
YGR048W	UFD1	2.47222	Increase
YBR105C	VID24	2.47062	Increase
YPL147W	PXA1	2.46427	Increase
YAL015C	NTG1	2.46151	Increase
YNL325C	FIG4	2.46083	Increase
YOR302W	---	2.45375	Increase
YOR052C	---	2.45341	Increase
YOR003W	YSP3	2.45172	Increase
YIL136W	OM45	2.45119	Increase
YBR204C	---	2.44845	Increase
YGL098W	USE1	2.44423	Increase
YER158C	---	2.44068	Increase
YER024W	YAT2	2.43594	Increase
YLR298C	YHC1	2.43459	Increase
YPL230W	USV1	2.43341	Increase
YLR194C	---	2.43305	Increase
YIL014C-A	---	2.43118	Increase
YFL001W	DEG1	2.42807	Increase
YKL074C	MUD2	2.42592	Increase
YPL051W	ARL3	2.42219	Increase
YPR026W	ATH1	2.42171	Increase
YGR174C	CBP4	2.41564	Increase
YPL123C	RNY1	2.41028	Increase
YDL059C	RAD59	2.40797	Increase
YOR317W	FAA1	2.40321	Increase
YLR381W	CTF3	2.40163	Increase
YDL230W	PTP1	2.3939	Increase
YKR049C	FMP46	2.39227	Increase
YJL106W	IME2	2.39144	Increase
YLR323C	CWC24	2.39123	Increase
YGR110W	CLD1	2.39018	Increase
YPR158W	CUR1	2.38481	Increase
YBR273C	UBX7	2.38337	Increase
YEL073C	---	2.38174	Increase
YER109C	FLO8	2.37615	Increase
YGR295C	COS6	2.36862	Increase
YPL250C	ICY2	2.36546	Increase
YJL033W	HCA4	2.36275	Increase
YER182W	FMP10	2.36066	Increase
YPL196W	OXR1	2.35381	Increase
YGR019W	UGA1	2.3536	Increase
YIL138C	TPM2	2.34584	Increase
YOR005C	DNL4	2.34357	Increase
YCR096C	HMLALPHA2 /// HMRA2 /// MATALPHA2	2.34352	Increase
YGR248W	SOL4	2.34072	Increase
YML042W	CAT2	2.33914	Increase
YFR034C	PHO4	2.3387	Increase
YIL159W	BNR1	2.33374	Increase
YOR195W	SLK19	2.33036	Increase
YOL148C	SPT20	2.32714	Increase
YCL055W	KAR4	2.32483	Increase
YER020W	GPA2	2.32473	Increase
YIL117C	PRM5	2.32296	Increase
YGL062W	PYC1	2.32089	Increase
YCL027W	FUS1	2.31615	Increase
YDL054C	MCH1	2.31203	Increase
YMR196W	---	2.30763	Increase
YMR110C	HFD1	2.29941	Increase
YOR019W	---	2.29775	Increase
YOL084W	PHM7	2.2932	Increase
YKR096W	---	2.29051	Increase
YGL056C	SDS23	2.2874	Increase
YER147C	SCC4	2.28471	Increase
YCL012C	---	2.28456	Increase
YIR011C	STS1	2.28451	Increase
YDL107W	MSS2	2.28305	Increase
YBL108C-A	---	2.28273	Increase
YIR019C	MUC1	2.28229	Increase
YKL121W	DGR2	2.28112	Increase
YJR052W	RAD7	2.27872	Increase
YDL164C	CDC9	2.27559	Increase
YDR313C	PIB1	2.27207	Increase
YJL141C	YAK1	2.27111	Increase
YLR176C	RFX1	2.26957	Increase
YIL071C	PCI8	2.26755	Increase
YGR002C	SWC4	2.25965	Increase
YLR201C	COQ9	2.25922	Increase
YMR061W	RNA14	2.25844	Increase
YKR058W	GLG1	2.25837	Increase
YGR062C	COX18	2.25771	Increase
YMR028W	TAP42	2.25314	Increase
YGR239C	PEX21	2.25239	Increase
YOL100W	PKH2	2.25022	Increase
YGL091C	NBP35	2.24927	Increase
YPL166W	ATG29	2.23255	Increase
YDR436W	PPZ2	2.21478	Increase
YER162C	RAD4	2.21449	Increase
YGR289C	MAL11	2.21162	Increase
YML057W	CMP2	2.20886	Increase
YMR115W	MGR3	2.2088	Increase
YDR525W-A	SNA2	2.20666	Increase
YIL075C	RPN2	2.20445	Increase
YDL200C	MGT1	2.20434	Increase
YPR061C	JID1	2.20392	Increase
YML015C	TAF11	2.19631	Increase
YCR089W	FIG2	2.19496	Increase
YOR089C	VPS21	2.19403	Increase
YKR071C	DRE2	2.1902	Increase
YNL265C	IST1	2.1884	Increase
YLR058C	SHM2	2.18047	Increase
YNL136W	EAF7	2.17657	Increase
YOR023C	AHC1	2.17352	Increase
YML069W	POB3	2.17335	Increase
YHR001W-A	QCR10	2.17008	Increase
YPL135W	ISU1	2.16977	Increase
YGR032W	GSC2	2.16882	Increase
YDR058C	TGL2	2.16716	Increase
YMR090W	---	2.16431	Increase
YDR003W	RCR2	2.16099	Increase
YKR055W	RHO4	2.16019	Increase
YEL012W	UBC8	2.15921	Increase
YIR024C	---	2.15707	Increase
YLR257W	---	2.1569	Increase
YGR076C	MRPL25	2.15139	Increase
YGL082W	---	2.14746	Increase
YDR533C	HSP31	2.14689	Increase
YFR030W	MET10	2.14564	Increase
YFL002C	SPB4	2.14424	Increase
YDL079C	MRK1	2.14272	Increase
YML005W	TRM12	2.14233	Increase
YKL042W	SPC42	2.13999	Increase
YKL026C	GPX1	2.13741	Increase
YDR358W	GGA1	2.13507	Increase
YMR219W	ESC1	2.13334	Increase
YDL046W	NPC2	2.13015	Increase
YLR079W	SIC1	2.12832	Increase
YFR010W	UBP6	2.12749	Increase
YNL020C	ARK1	2.12444	Increase
YPL229W	---	2.12434	Increase
YHR037W	PUT2	2.12433	Increase
YGL010W	---	2.12078	Increase
YOL071W	EMI5	2.11918	Increase
YLR314C	CDC3	2.11819	Increase
YOL038W	PRE6	2.11747	Increase
YIL050W	PCL7	2.11705	Increase
YKL138C-A	HSK3	2.11531	Increase
YHR018C	ARG4	2.11317	Increase
YML119W	---	2.11288	Increase
YKL062W	MSN4	2.1123	Increase
YGR102C	---	2.10612	Increase
YLR134W	PDC5	2.10426	Increase
YER045C	ACA1	2.09708	Increase
YJL049W	---	2.09707	Increase
YGL035C	MIG1	2.09627	Increase
YMR003W	AIM34	2.09277	Increase
YER136W	GDI1	2.0922	Increase
YOR057W	SGT1	2.08961	Increase
YNL037C	IDH1	2.08944	Increase
YDL123W	SNA4	2.08659	Increase
YGL130W	CEG1	2.0814	Increase
YDL119C	---	2.07864	Increase
YOR372C	NDD1	2.07816	Increase
YJR050W	ISY1	2.07429	Increase
YLR260W	LCB5	2.07345	Increase
YPR186C	PZF1	2.07057	Increase
YPL194W	DDC1	2.06568	Increase
YAL027W	SAW1	2.06175	Increase
YLR026C	SED5	2.06096	Increase
YOR010C	TIR2	2.06037	Increase
YFL021W	GAT1	2.05492	Increase
YDR147W	EKI1	2.05239	Increase
YOL119C	MCH4	2.05092	Increase
YBR279W	PAF1	2.04883	Increase
YGL141W	HUL5	2.04569	Increase
YDR273W	DON1	2.04522	Increase
YGR084C	MRP13	2.04271	Increase
YBL051C	PIN4	2.04124	Increase
YPL097W	MSY1	2.04104	Increase
YOR138C	RUP1	2.04056	Increase
YKL133C	---	2.04031	Increase
YNR001C	CIT1	2.03985	Increase
YPR025C	CCL1	2.03912	Increase
YKL061W	---	2.03874	Increase
YHL010C	ETP1	2.03842	Increase
YOR368W	RAD17	2.03243	Increase
YGR186W	TFG1	2.02907	Increase
YML109W	ZDS2	2.02839	Increase
YOL036W	---	2.02569	Increase
YOR037W	CYC2	2.02535	Increase
YOR075W	UFE1	2.02503	Increase
YJL023C	PET130	2.02448	Increase
YGR207C	---	2.01964	Increase
YBL033C	RIB1	2.01783	Increase
YMR023C	MSS1	2.01428	Increase
YLR324W	PEX30	2.01265	Increase
YPR040W	TIP41	2.00975	Increase
YFL034C-B	MOB2	2.00753	Increase
YIL165C	NIT1	2.00254	Increase

## Sheet: B. rna15-1
B. Down- and up-regulated genes in the rna15-1 mutant
ORF	Gene	Linear Fold Change	Increase/Decrease
YAR027W	UIP3	366.22	Decrease
YAR028W	---	120.075	Decrease
YAR035W	YAT1	77.1668	Decrease
YAR042W	SWH1	72.4785	Decrease
YFL054C	---	33.2821	Decrease
YDL037C	BSC1	29.0512	Decrease
YBR093C	PHO5	25.5439	Decrease
YJR147W	HMS2	25.1569	Decrease
YGR224W	AZR1	22.0162	Decrease
YOL014W	---	18.6549	Decrease
YNR060W	FRE4	16.392	Decrease
YHR136C	SPL2	15.0795	Decrease
YAR071W	PHO11 /// PHO12	14.364	Decrease
YHR076W	PTC7	13.1832	Decrease
YBL005W-A	---	12.8655	Decrease
YFL056C	AAD6	11.4582	Decrease
YHR094C	HXT1	10.8503	Decrease
YOL059W	GPD2	10.1024	Decrease
YJL078C	PRY3	8.26061	Decrease
YML123C	PHO84	8.23188	Decrease
YMR013W-A	---	8.10259	Decrease
YHR032W	---	8.09325	Decrease
YEL076C	YRF1-1 /// YRF1-2 /// YRF1-3 /// YRF1-4 /// YRF1-5 /// YRF1-6 /// YRF1-7	7.93745	Decrease
YGR249W	MGA1	7.79193	Decrease
YMR008C	PLB1	7.57524	Decrease
YGL255W	ZRT1	7.13965	Decrease
YDL241W	---	6.8205	Decrease
YLR047C	FRE8	6.19425	Decrease
YLR234W	TOP3	5.89535	Decrease
YGL251C	HFM1	5.65384	Decrease
YOL141W	PPM2	5.50605	Decrease
YPL019C	VTC3	5.31777	Decrease
YMR084W	---	5.2368	Decrease
YKL165C	MCD4	5.22713	Decrease
YNR067C	DSE4	5.22029	Decrease
YDR281C	PHM6	4.99332	Decrease
YCR068W	ATG15	4.87187	Decrease
YML125C	PGA3	4.84783	Decrease
YLR450W	HMG2	4.67797	Decrease
YOR083W	WHI5	4.60986	Decrease
YOR035C	SHE4	4.57526	Decrease
YBL112C	YRF1-1 /// YRF1-2 /// YRF1-3 /// YRF1-4 /// YRF1-5 /// YRF1-6 /// YRF1-7 /// YRF1-8	4.51475	Decrease
YBR302C	COS2 /// COS3	4.50063	Decrease
YJR106W	ECM27	4.32931	Decrease
YDL038C	---	4.27386	Decrease
YOR321W	PMT3	4.21059	Decrease
YPL190C	NAB3	4.11005	Decrease
YIL121W	QDR2	4.08558	Decrease
YDR221W	GTB1	4.06454	Decrease
YPR124W	CTR1	4.00868	Decrease
YNL040W	---	4.00561	Decrease
YBR220C	---	3.98995	Decrease
YPL040C	ISM1	3.97958	Decrease
YNL168C	FMP41	3.87451	Decrease
YPR114W	---	3.84035	Decrease
YJL019W	MPS3	3.80136	Decrease
YGL197W	MDS3	3.76585	Decrease
YEL076C-A	YRF1-1 /// YRF1-2 /// YRF1-3 /// YRF1-4 /// YRF1-5 /// YRF1-6 /// YRF1-7	3.75695	Decrease
YOR336W	KRE5	3.74433	Decrease
YML029W	USA1	3.64049	Decrease
YGR041W	BUD9	3.60797	Decrease
YMR319C	FET4	3.5913	Decrease
YJR031C	GEA1	3.58998	Decrease
YHR048W	YHK8	3.58325	Decrease
YDR428C	BNA7	3.56548	Decrease
YKL096W	CWP1	3.56528	Decrease
YOR377W	ATF1	3.55505	Decrease
YOR034C	AKR2	3.54177	Decrease
YMR212C	EFR3	3.44771	Decrease
YBR133C	HSL7	3.42218	Decrease
YLR440C	SEC39	3.3877	Decrease
YOR381W	FRE3	3.38574	Decrease
YPL274W	SAM3	3.37941	Decrease
YPL018W	CTF19	3.37415	Decrease
YER089C	PTC2	3.36806	Decrease
YJL083W	TAX4	3.35697	Decrease
YOR388C	FDH1 /// FDH2	3.34522	Decrease
YGL083W	SCY1	3.3311	Decrease
YJR131W	MNS1	3.32964	Decrease
YBR219C	---	3.32624	Decrease
YKL183W	LOT5	3.31276	Decrease
YBR243C	ALG7	3.28177	Decrease
YMR168C	CEP3	3.27944	Decrease
YLR347C	KAP95	3.27478	Decrease
YDR093W	DNF2	3.27218	Decrease
YBR085W	AAC3	3.25299	Decrease
YGL047W	ALG13	3.24605	Decrease
YDR144C	MKC7	3.24528	Decrease
YLL006W	MMM1	3.22605	Decrease
YGR191W	HIP1	3.21758	Decrease
YLR046C	---	3.2022	Decrease
YOR161C	PNS1	3.19268	Decrease
YKL198C	PTK1	3.19141	Decrease
YNL267W	PIK1	3.18449	Decrease
YDR420W	HKR1	3.17288	Decrease
YOL016C	CMK2	3.17053	Decrease
YMR316W	DIA1	3.15884	Decrease
YML013W	UBX2	3.15062	Decrease
YDL124W	---	3.13384	Decrease
YFL065C	YRF1-1 /// YRF1-2 /// YRF1-3 /// YRF1-5 /// YRF1-6 /// YRF1-7	3.12102	Decrease
YDL243C	AAD16 /// AAD4	3.11989	Decrease
YAL021C	CCR4	3.11813	Decrease
YOR243C	PUS7	3.11457	Decrease
YOR273C	TPO4	3.09274	Decrease
YNL087W	TCB2	3.08708	Decrease
YLR207W	HRD3	3.0708	Decrease
YGR010W	NMA2	3.06451	Decrease
YNL327W	EGT2	3.03241	Decrease
YMR104C	YPK2	3.03165	Decrease
YOR306C	MCH5	3.01931	Decrease
YDL138W	RGT2	3.01121	Decrease
YDL095W	PMT1	2.99538	Decrease
YOL152W	FRE7	2.98651	Decrease
YNR075W	COS10	2.98457	Decrease
YNL062C	GCD10	2.98313	Decrease
YOR162C	YRR1	2.98246	Decrease
YML058W-A	HUG1	2.98007	Decrease
YBR069C	TAT1	2.97411	Decrease
YDR210W	---	2.97123	Decrease
YJL212C	OPT1	2.97115	Decrease
YLR214W	FRE1	2.9641	Decrease
YPL075W	GCR1	2.94822	Decrease
YNL139C	THO2	2.92721	Decrease
YDR119W	VBA4	2.91491	Decrease
YJL127C	SPT10	2.90711	Decrease
YJR148W	BAT2	2.90195	Decrease
YKL069W	---	2.89176	Decrease
YPL153C	RAD53	2.86674	Decrease
YJR015W	---	2.8567	Decrease
YOR320C	GNT1	2.84926	Decrease
YPL249C	GYP5	2.83461	Decrease
YMR038C	CCS1	2.82564	Decrease
YJL107C	---	2.82291	Decrease
YDL018C	ERP3	2.82287	Decrease
YGR178C	PBP1	2.80107	Decrease
YMR058W	FET3	2.78706	Decrease
YOR301W	RAX1	2.76019	Decrease
YGL131C	SNT2	2.75133	Decrease
YPL032C	SVL3	2.75086	Decrease
YOR204W	DED1	2.74963	Decrease
YOR034C-A	---	2.74605	Decrease
YOL098C	---	2.74469	Decrease
YNL280C	ERG24	2.74451	Decrease
YDR264C	AKR1	2.72837	Decrease
YLR045C	STU2	2.72631	Decrease
YAL023C	PMT2	2.72337	Decrease
YKL073W	LHS1	2.71176	Decrease
YPL109C	---	2.70716	Decrease
YGR023W	MTL1	2.69625	Decrease
YKR079C	TRZ1	2.68942	Decrease
YCR067C	SED4	2.6839	Decrease
YPL176C	TRE1	2.68268	Decrease
YDR141C	DOP1	2.68245	Decrease
YBL105C	PKC1	2.66224	Decrease
YKL068W	NUP100	2.65204	Decrease
YIR006C	PAN1	2.65077	Decrease
YOR092W	ECM3	2.65004	Decrease
YAL040C	CLN3	2.64685	Decrease
YPL082C	MOT1	2.63656	Decrease
YJR132W	NMD5	2.63477	Decrease
YOR175C	ALE1	2.63033	Decrease
YDR422C	SIP1	2.6118	Decrease
YBR235W	---	2.59915	Decrease
YFL004W	VTC2	2.581	Decrease
YLL051C	FRE6	2.5788	Decrease
YDL019C	OSH2	2.57377	Decrease
YOR118W	RTC5	2.56887	Decrease
YJR143C	PMT4	2.56287	Decrease
YHR078W	---	2.56198	Decrease
YHR079C	IRE1	2.54351	Decrease
YGR141W	VPS62	2.52754	Decrease
YML072C	TCB3	2.52282	Decrease
YOR051C	---	2.51596	Decrease
YHL028W	WSC4	2.51445	Decrease
YKR093W	PTR2	2.48283	Decrease
YKL008C	LAC1	2.47739	Decrease
YCR048W	ARE1	2.47514	Decrease
YMR266W	RSN1	2.47098	Decrease
YPR183W	DPM1	2.47053	Decrease
YMR215W	GAS3	2.46863	Decrease
YIL119C	RPI1	2.4669	Decrease
YJL051W	IRC8	2.46252	Decrease
YNL045W	LAP2	2.46091	Decrease
YPL145C	KES1	2.44923	Decrease
YPR164W	MMS1	2.44453	Decrease
YGR097W	ASK10	2.44447	Decrease
YLL031C	GPI13	2.44342	Decrease
YKR090W	PXL1	2.44159	Decrease
YGR201C	---	2.44062	Decrease
YJL012C	VTC4	2.44041	Decrease
YLR179C	---	2.43548	Decrease
YGL063W	PUS2	2.42589	Decrease
YDL036C	PUS9	2.41714	Decrease
YJR021C	REC107	2.41297	Decrease
YDR414C	ERD1	2.41042	Decrease
YBR229C	ROT2	2.39559	Decrease
YOL075C	---	2.39518	Decrease
YMR129W	POM152	2.3934	Decrease
YOR098C	NUP1	2.3915	Decrease
YGR200C	ELP2	2.38218	Decrease
YML031W	NDC1	2.38187	Decrease
YAL062W	GDH3	2.37835	Decrease
YDR518W	EUG1	2.37326	Decrease
YGR241C	YAP1802	2.36602	Decrease
YDL195W	SEC31	2.3612	Decrease
YKL220C	FRE2	2.35829	Decrease
YBR205W	KTR3	2.35745	Decrease
YPL016W	SWI1	2.356	Decrease
YGL022W	STT3	2.35338	Decrease
YER153C	PET122	2.34545	Decrease
YIL173W	VTH1 /// VTH2	2.33768	Decrease
YBR287W	---	2.33594	Decrease
YOR086C	TCB1	2.31769	Decrease
YCR028C	FEN2	2.31747	Decrease
YHR042W	NCP1	2.3173	Decrease
YEL007W	---	2.3156	Decrease
YLL056C	---	2.31527	Decrease
YHR086W	NAM8	2.3128	Decrease
YMR273C	ZDS1	2.30745	Decrease
YLL048C	YBT1	2.30717	Decrease
YKL033W	TTI1	2.30604	Decrease
YLR059C	REX2	2.30274	Decrease
YCR084C	TUP1	2.30114	Decrease
YDR517W	GRH1	2.29531	Decrease
YLR256W	HAP1	2.29346	Decrease
YLR361C	DCR2	2.29344	Decrease
YLR153C	ACS2	2.29125	Decrease
YOR191W	ULS1	2.28594	Decrease
YBR015C	MNN2	2.28502	Decrease
YPL133C	RDS2	2.28333	Decrease
YHR172W	SPC97	2.26521	Decrease
YMR080C	NAM7	2.26283	Decrease
YLR272C	YCS4	2.26274	Decrease
YMR138W	CIN4	2.25821	Decrease
YML067C	ERV41	2.253	Decrease
YDR205W	MSC2	2.24488	Decrease
YIL020C	HIS6	2.23625	Decrease
YGL140C	---	2.2316	Decrease
YHR128W	FUR1	2.22992	Decrease
YLR133W	CKI1	2.21807	Decrease
YOR347C	PYK2	2.21414	Decrease
YLR278C	---	2.20837	Decrease
YJL080C	SCP160	2.20681	Decrease
YGR233C	PHO81	2.20607	Decrease
YDR409W	SIZ1	2.19504	Decrease
YNL134C	---	2.1919	Decrease
YBR107C	IML3	2.17853	Decrease
YGR156W	PTI1	2.17803	Decrease
YMR070W	MOT3	2.16671	Decrease
YHR031C	RRM3	2.16532	Decrease
YJL187C	SWE1	2.15836	Decrease
YBR086C	IST2	2.15699	Decrease
YHR100C	GEP4	2.15447	Decrease
YLR352W	---	2.15244	Decrease
YKL161C	---	2.14299	Decrease
YDR430C	CYM1	2.14273	Decrease
YJR047C	ANB1	2.14017	Decrease
YPR091C	---	2.13888	Decrease
YJL034W	KAR2	2.13796	Decrease
YNL202W	SPS19	2.13435	Decrease
YCR100C	---	2.13004	Decrease
YNL148C	ALF1	2.12609	Decrease
YMR019W	STB4	2.12554	Decrease
YMR001C	CDC5	2.12342	Decrease
YGL049C	TIF4632	2.11156	Decrease
YOR033C	EXO1	2.10802	Decrease
YGL136C	MRM2	2.10612	Decrease
YOR030W	DFG16	2.1042	Decrease
YMR102C	---	2.10208	Decrease
YNL287W	SEC21	2.09908	Decrease
YOR149C	SMP3	2.0979	Decrease
YKR088C	TVP38	2.09672	Decrease
YOR307C	SLY41	2.09284	Decrease
YMR246W	FAA4	2.0845	Decrease
YMR167W	MLH1	2.0844	Decrease
YJL198W	PHO90	2.07864	Decrease
YNL271C	BNI1	2.07528	Decrease
YLR113W	HOG1	2.07507	Decrease
YOR071C	NRT1	2.07303	Decrease
YML106W	URA5	2.07202	Decrease
YNL217W	---	2.07111	Decrease
YPR105C	COG4	2.06976	Decrease
YHR077C	NMD2	2.06952	Decrease
YML022W	APT1	2.06681	Decrease
YDR179W-A	---	2.06326	Decrease
YNL085W	MKT1	2.06011	Decrease
YOR091W	TMA46	2.05592	Decrease
YKL134C	2001-10-01	2.05563	Decrease
YNL321W	VNX1	2.05376	Decrease
YGR162W	TIF4631	2.05294	Decrease
YIR035C	---	2.05275	Decrease
YDR261C	EXG2	2.05123	Decrease
YHR143W	DSE2	2.04544	Decrease
YMR190C	SGS1	2.04544	Decrease
YBL029W	---	2.04494	Decrease
YMR313C	TGL3	2.04364	Decrease
YOL031C	SIL1	2.03989	Decrease
YMR179W	SPT21	2.03925	Decrease
YGL028C	SCW11	2.03843	Decrease
YCR017C	CWH43	2.0378	Decrease
YHR039C	MSC7	2.03505	Decrease
YPR162C	ORC4	2.03036	Decrease
YPR161C	SGV1	2.03011	Decrease
YNR055C	HOL1	2.02338	Decrease
YOR181W	LAS17	2.01741	Decrease
YLR083C	EMP70	2.01552	Decrease
YPR104C	FHL1	2.01292	Decrease
YLR328W	NMA1	2.01168	Decrease
YBR074W	---	2.0105	Decrease
YOR060C	---	2.01037	Decrease
YLR264W	RPS28B	2.00395	Decrease
YDR326C	YSP2	2.0037	Decrease
YGR240C	PFK1	2.00119	Decrease
YDR369C	XRS2	2.00063	Decrease
YAR002C-A	ERP1	2.00024	Decrease
YBR040W	FIG1	118.386	Increase
YML047C	PRM6	107.597	Increase
YGR109W-A	---	65.7742	Increase
YGL032C	AGA2	25.2967	Increase
YPL054W	LEE1	17.5726	Increase
YPL130W	SPO19	15.1269	Increase
YDR461W	MFA1	14.4438	Increase
YPL192C	PRM3	13.3745	Increase
YIL037C	PRM2	12.2223	Increase
YGR109W-B	---	11.8628	Increase
YCL055W	KAR4	11.802	Increase
YDR042C	---	11.6054	Increase
YNL279W	PRM1	11.4957	Increase
YOL052C-A	DDR2	11.3542	Increase
YLL046C	RNP1	10.5868	Increase
YGR243W	FMP43	9.55998	Increase
YGR059W	SPR3	8.47233	Increase
YGL194C	HOS2	8.36372	Increase
YBR147W	RTC2	8.36187	Increase
YLR312C	---	8.35543	Increase
YBL049W	MOH1	8.07343	Increase
YGR043C	NQM1	7.83493	Increase
YIL082W-A	---	7.79608	Increase
YHL022C	SPO11	7.46508	Increase
YNR062C	---	7.4212	Increase
YCR089W	FIG2	7.18836	Increase
YCL027W	FUS1	7.1069	Increase
YOR152C	---	7.0742	Increase
YKL070W	---	7.05796	Increase
YOL154W	ZPS1	6.93606	Increase
YAL037W	---	6.83001	Increase
YLR205C	HMX1	6.77933	Increase
YGL015C	---	6.66214	Increase
YEL070W	DSF1	6.61086	Increase
YBR119W	MUD1	6.50786	Increase
YMR065W	KAR5	6.44677	Increase
YGL051W	MST27	6.38378	Increase
YJL116C	NCA3	6.33028	Increase
YJL170C	ASG7	6.32433	Increase
YOR185C	GSP2	6.06126	Increase
YPR002W	PDH1	6.02352	Increase
YAL037C-A	---	5.91381	Increase
YBL078C	ATG8	5.69355	Increase
YPR151C	SUE1	5.61027	Increase
YCL038C	ATG22	5.54181	Increase
YLR042C	---	5.54009	Increase
YJL216C	---	5.49252	Increase
YDR277C	MTH1	5.48954	Increase
YMR101C	SRT1	5.46878	Increase
YER150W	SPI1	5.37283	Increase
YHR157W	REC104	5.31725	Increase
YOR242C	SSP2	5.30765	Increase
YNL270C	ALP1	5.25835	Increase
YBL043W	ECM13	5.19176	Increase
YDL244W	THI11 /// THI12 /// THI13 /// THI5	5.12652	Increase
YGL091C	NBP35	5.1171	Increase
YCR014C	POL4	5.11335	Increase
YKR075C	---	5.08099	Increase
YPR001W	CIT3	5.0731	Increase
YLR329W	REC102	5.06615	Increase
YDR179C	CSN9	5.06217	Increase
YNL145W	MFA2	5.00229	Increase
YER079W	---	4.99672	Increase
YJL133C-A	---	4.94541	Increase
YDL223C	HBT1	4.92176	Increase
YAR066W	---	4.86543	Increase
YIL101C	XBP1	4.79435	Increase
YBL064C	PRX1	4.71712	Increase
YLR267W	BOP2	4.71099	Increase
YKL086W	SRX1	4.69305	Increase
YNR044W	AGA1	4.63037	Increase
YAL067C	SEO1	4.62758	Increase
YBR085C-A	---	4.51237	Increase
YJL037W	IRC18	4.43123	Increase
YAR020C	PAU7	4.38275	Increase
YEL024W	RIP1	4.31891	Increase
YDL222C	FMP45	4.23717	Increase
YJL079C	PRY1	4.22797	Increase
YLL041C	SDH2	4.21801	Increase
YLR099C	ICT1	4.21585	Increase
YAR068W	---	4.19207	Increase
YJR003C	---	4.19139	Increase
YEL039C	CYC7	4.14324	Increase
YLR151C	PCD1	4.13051	Increase
YBR148W	YSW1	4.08589	Increase
YER044C-A	MEI4	4.05535	Increase
YFL014W	HSP12	4.05397	Increase
YKR080W	MTD1	4.04155	Increase
YGR205W	---	4.03893	Increase
YBR047W	FMP23	4.03655	Increase
YDR453C	TSA2	4.01132	Increase
YDL199C	---	4.00156	Increase
YDL127W	PCL2	3.99907	Increase
YOR120W	GCY1	3.98821	Increase
YLL010C	PSR1	3.96244	Increase
YKL055C	OAR1	3.89507	Increase
YEL061C	CIN8	3.86642	Increase
YMR120C	ADE17	3.86148	Increase
YER179W	DMC1	3.85029	Increase
YDR059C	UBC5	3.81804	Increase
YGR035C	---	3.77716	Increase
YIR034C	LYS1	3.744	Increase
YKL093W	MBR1	3.74214	Increase
YFL026W	STE2	3.72915	Increase
YBR244W	GPX2	3.68914	Increase
YFL020C	PAU5	3.68742	Increase
YGL158W	RCK1	3.67906	Increase
YGR146C	---	3.67195	Increase
YGR239C	PEX21	3.6583	Increase
YFL020C	PAU5	3.64202	Increase
YER185W	PUG1	3.63101	Increase
YFR053C	HXK1	3.61976	Increase
YMR041C	ARA2	3.57472	Increase
YOR062C	---	3.55007	Increase
YCL056C	---	3.53266	Increase
YMR232W	FUS2	3.52794	Increase
YDR216W	ADR1	3.51137	Increase
YER081W	SER3	3.50159	Increase
YCL039W	GID7	3.49706	Increase
YLL063C	AYT1	3.49597	Increase
YLR343W	GAS2	3.47659	Increase
YBR301W	DAN3	3.46997	Increase
YGL184C	STR3	3.45148	Increase
YER065C	ICL1	3.44225	Increase
YJR078W	BNA2	3.42096	Increase
YDL021W	GPM2	3.42085	Increase
YDL020C	RPN4	3.4207	Increase
YHL009W-B	---	3.41839	Increase
YDL169C	UGX2	3.40256	Increase
YMR096W	SNZ1	3.39774	Increase
YDR515W	SLF1	3.39651	Increase
YER004W	FMP52	3.3899	Increase
YLR346C	---	3.38086	Increase
YMR191W	SPG5	3.37896	Increase
YBR294W	SUL1	3.36753	Increase
YOR077W	RTS2	3.35682	Increase
YJL077C	ICS3	3.34691	Increase
YLR345W	---	3.33805	Increase
YKR034W	DAL80	3.33792	Increase
YER015W	FAA2	3.33496	Increase
YCL021W-A	---	3.32846	Increase
YER142C	MAG1	3.32234	Increase
YDR342C	HXT6 /// HXT7	3.32166	Increase
YGL209W	MIG2	3.31967	Increase
YIR019C	MUC1	3.30632	Increase
YAL054C	ACS1	3.3017	Increase
YKL189W	HYM1	3.29882	Increase
YBR250W	SPO23	3.27968	Increase
YGL089C	MF(ALPHA)2	3.24565	Increase
YKL201C	MNN4	3.24371	Increase
YIL155C	GUT2	3.23615	Increase
YEL012W	UBC8	3.2349	Increase
YER180C-A	SLO1	3.21187	Increase
YOR049C	RSB1	3.21117	Increase
YFL030W	AGX1	3.20318	Increase
YML050W	AIM32	3.18232	Increase
YBR006W	UGA2	3.17787	Increase
YDR309C	GIC2	3.17747	Increase
YLR423C	ATG17	3.15327	Increase
YCL037C	SRO9	3.12955	Increase
YIR018W	YAP5	3.12136	Increase
YCL040W	GLK1	3.09952	Increase
YHL024W	RIM4	3.09265	Increase
YKR087C	OMA1	3.09142	Increase
YGL156W	AMS1	3.08767	Increase
YCL032W	STE50	3.08162	Increase
YML128C	MSC1	3.06214	Increase
YDR058C	TGL2	3.02892	Increase
YPL206C	PGC1	3.00667	Increase
YPL088W	---	3.00578	Increase
YCL035C	GRX1	3.00488	Increase
YDR386W	MUS81	2.99431	Increase
YER101C	AST2	2.962	Increase
YBR105C	VID24	2.96026	Increase
YHR184W	SSP1	2.95105	Increase
YDR182W-A	---	2.95091	Increase
YOR114W	---	2.9481	Increase
YKL162C	---	2.94336	Increase
YHR054C	RSC30	2.92225	Increase
YLR178C	TFS1	2.91656	Increase
YEL052W	AFG1	2.91589	Increase
YPL171C	OYE3	2.91476	Increase
YOR065W	CYT1	2.91027	Increase
YFL059W	SNZ2 /// SNZ3	2.89986	Increase
YOR177C	MPC54	2.89296	Increase
YCL066W	HMLALPHA1 /// MATALPHA1	2.88355	Increase
YKL061W	---	2.86158	Increase
YIL162W	SUC2	2.85641	Increase
YCL044C	MGR1	2.85184	Increase
YDL183C	---	2.84956	Increase
YFL061W	DDI2 /// DDI3	2.80888	Increase
YKL071W	---	2.80583	Increase
YLR270W	DCS1	2.7966	Increase
YGL164C	YRB30	2.7899	Increase
YPL186C	UIP4	2.78868	Increase
YOR128C	ADE2	2.78381	Increase
YCL061C	MRC1	2.78046	Increase
YNL160W	YGP1	2.77166	Increase
YGR161C	RTS3	2.76872	Increase
YCL030C	HIS4	2.75771	Increase
YCR054C	CTR86	2.75422	Increase
YGR207C	---	2.74936	Increase
YBR297W	MAL33	2.73252	Increase
YGL090W	LIF1	2.72874	Increase
YLR359W	ADE13	2.72492	Increase
YOR374W	ALD4	2.72467	Increase
YDR054C	CDC34	2.71952	Increase
YNR001C	CIT1	2.71515	Increase
YER096W	SHC1	2.71161	Increase
YER104W	RTT105	2.703	Increase
YNR032W	PPG1	2.70045	Increase
YDR019C	GCV1	2.69084	Increase
YER175C	TMT1	2.68475	Increase
YPL060W	LPE10	2.67548	Increase
YBL016W	FUS3	2.66641	Increase
YKR011C	---	2.65739	Increase
YDR259C	YAP6	2.65597	Increase
YNL078W	NIS1	2.65462	Increase
YGL082W	---	2.65372	Increase
YKL150W	MCR1	2.65363	Increase
YDR178W	SDH4	2.65308	Increase
YLR193C	UPS1	2.64559	Increase
YOR293C-A	---	2.64252	Increase
YOR180C	DCI1	2.63677	Increase
YER158C	---	2.62952	Increase
YER024W	YAT2	2.62765	Increase
YJL048C	UBX6	2.62764	Increase
YLR281C	---	2.62535	Increase
YHR001W-A	QCR10	2.61956	Increase
YLR211C	---	2.61458	Increase
YCL063W	VAC17	2.61018	Increase
YML054C	CYB2	2.60704	Increase
YEL071W	DLD3	2.59737	Increase
YLR004C	THI73	2.58691	Increase
YER029C	SMB1	2.56782	Increase
YGL116W	CDC20	2.56354	Increase
YGR247W	CPD1	2.54134	Increase
YPL229W	---	2.53507	Increase
YBR071W	---	2.53481	Increase
YER159C	BUR6	2.51891	Increase
YCR096C	HMLALPHA2 /// HMRA2 /// MATALPHA2	2.51778	Increase
YEL049W	PAU2	2.51171	Increase
YEL072W	RMD6	2.5101	Increase
YPR036W-A	---	2.50911	Increase
YOL058W	ARG1	2.49689	Increase
YNR007C	ATG3	2.49226	Increase
YKR013W	PRY2	2.49053	Increase
YMR188C	MRPS17	2.49023	Increase
YLR174W	IDP2	2.48242	Increase
YLR080W	EMP46	2.48211	Increase
YPL039W	---	2.48038	Increase
YDL079C	MRK1	2.47861	Increase
YCL031C	RRP7	2.47225	Increase
YLR058C	SHM2	2.47143	Increase
YJR111C	---	2.47091	Increase
YPL111W	CAR1	2.46409	Increase
YHL016C	DUR3	2.45809	Increase
YBR083W	TEC1	2.45772	Increase
YJR025C	BNA1	2.4577	Increase
YML005W	TRM12	2.45284	Increase
YGR080W	TWF1	2.44003	Increase
YGR052W	FMP48	2.43778	Increase
YBL098W	BNA4	2.43045	Increase
YOR328W	PDR10	2.4262	Increase
YIL014C-A	---	2.42596	Increase
YIL125W	KGD1	2.4188	Increase
YPL003W	ULA1	2.41864	Increase
YER182W	FMP10	2.41782	Increase
YBR272C	HSM3	2.41739	Increase
YDL181W	INH1	2.41458	Increase
YDR379C-A	---	2.41453	Increase
YDL027C	---	2.41325	Increase
YEL041W	YEF1	2.41085	Increase
YER066W	RRT13	2.40417	Increase
YDL205C	HEM3	2.39046	Increase
YOL091W	SPO21	2.38899	Increase
YCL034W	LSB5	2.3865	Increase
YCR060W	TAH1	2.38562	Increase
YGL056C	SDS23	2.38514	Increase
YNL231C	PDR16	2.38296	Increase
YOL151W	GRE2	2.38214	Increase
YJL058C	BIT61	2.37993	Increase
YPL107W	---	2.37217	Increase
YCR083W	TRX3	2.37043	Increase
YAL034W-A	MTW1	2.36808	Increase
YOR338W	---	2.36678	Increase
YER134C	---	2.36311	Increase
YDR222W	---	2.35514	Increase
YLR431C	ATG23	2.35459	Increase
YIL165C	NIT1	2.35455	Increase
YCL033C	MXR2	2.35061	Increase
YOR020W-A	---	2.35029	Increase
YKR055W	RHO4	2.338	Increase
YPR184W	GDB1	2.33653	Increase
YLL039C	UBI4	2.33611	Increase
YIL164C	NIT1	2.32911	Increase
YFL024C	EPL1	2.32732	Increase
YDL170W	UGA3	2.32123	Increase
YJR004C	SAG1	2.3121	Increase
YLR107W	REX3	2.30449	Increase
YBR269C	FMP21	2.30181	Increase
YER168C	CCA1	2.30051	Increase
YLR225C	---	2.30021	Increase
YPL159C	PET20	2.29401	Increase
YNL220W	ADE12	2.2916	Increase
YMR023C	MSS1	2.29059	Increase
YIL089W	---	2.28908	Increase
YHR210C	---	2.28623	Increase
YER100W	UBC6	2.28519	Increase
YGL162W	SUT1	2.28185	Increase
YDR173C	ARG82	2.27736	Increase
YJR097W	JJJ3	2.26038	Increase
YGR032W	GSC2	2.25946	Increase
YER087W	AIM10	2.25733	Increase
YHR090C	YNG2	2.25706	Increase
YEL005C	VAB2	2.25663	Increase
YER183C	FAU1	2.24146	Increase
YHR167W	THP2	2.23651	Increase
YCR107W	AAD15 /// AAD3	2.23482	Increase
YLR097C	HRT3	2.233	Increase
YBR258C	SHG1	2.22985	Increase
YKL042W	SPC42	2.22771	Increase
YCL029C	BIK1	2.22293	Increase
YFR003C	YPI1	2.217	Increase
YER116C	SLX8	2.20917	Increase
YPR045C	---	2.20576	Increase
YDR197W	CBS2	2.20023	Increase
YGL237C	HAP2	2.19988	Increase
YPR075C	OPY2	2.19719	Increase
YLR438W	CAR2	2.19616	Increase
YPL250C	ICY2	2.1955	Increase
YGR174C	CBP4	2.19263	Increase
YOL009C	MDM12	2.19041	Increase
YOL071W	EMI5	2.18643	Increase
YGR183C	QCR9	2.18172	Increase
YHR075C	PPE1	2.17985	Increase
YIL116W	HIS5	2.17902	Increase
YML131W	---	2.17858	Increase
YER136W	GDI1	2.17367	Increase
YCL054W	SPB1	2.17343	Increase
YGR244C	LSC2	2.16585	Increase
YHR198C	AIM18	2.16315	Increase
YPR007C	REC8	2.16004	Increase
YJR077C	MIR1	2.15407	Increase
YDL215C	GDH2	2.15024	Increase
YOL126C	MDH2	2.14835	Increase
YAL015C	NTG1	2.14281	Increase
YDL107W	MSS2	2.14259	Increase
YER103W	SSA4	2.14104	Increase
YKL142W	MRP8	2.14055	Increase
YER050C	RSM18	2.13752	Increase
YER012W	PRE1	2.12953	Increase
YER173W	RAD24	2.12871	Increase
YIL117C	PRM5	2.12793	Increase
YBR039W	ATP3	2.12026	Increase
YOR215C	AIM41	2.11929	Increase
YHR152W	SPO12	2.11646	Increase
YDR075W	PPH3	2.11428	Increase
YCR105W	ADH7	2.1067	Increase
YER082C	UTP7	2.10439	Increase
YJL157C	FAR1	2.10231	Increase
YIL157C	COA1	2.09654	Increase
YIL071C	PCI8	2.09587	Increase
YJL103C	GSM1	2.09524	Increase
YLR326W	---	2.08854	Increase
YDR068W	DOS2	2.08575	Increase
YIR042C	---	2.07232	Increase
YDR249C	---	2.07035	Increase
YNR049C	MSO1	2.06905	Increase
YLR105C	SEN2	2.06787	Increase
YLR266C	PDR8	2.06337	Increase
YHR029C	YHI9	2.05691	Increase
YEL048C	TCA17	2.0519	Increase
YGL061C	DUO1	2.04906	Increase
YMR087W	---	2.04584	Increase
YLR392C	---	2.04537	Increase
YAL008W	FUN14	2.04372	Increase
YBR291C	CTP1	2.04112	Increase
YCR106W	RDS1	2.0356	Increase
YER127W	LCP5	2.03119	Increase
YNL100W	AIM37	2.03117	Increase
YGR019W	UGA1	2.02878	Increase
YNL265C	IST1	2.02859	Increase
YDR263C	DIN7	2.02197	Increase
YDL119C	---	2.02036	Increase
YDL188C	PPH22	2.01644	Increase
YER147C	SCC4	2.01236	Increase
YJR144W	MGM101	2.01213	Increase
YGL212W	VAM7	2.01104	Increase
YAR015W	ADE1	2.00968	Increase
YBR256C	RIB5	2.00813	Increase
YPR111W	DBF20	2.00585	Increase
YKL216W	URA1	2.00354	Increase
YER130C	---	2.00325	Increase
